# Supplementary material for: P-Doped Carbon Quantum Dots with Antibacterial Activity
Source: Micromachines (Basel). 2021 Sep 16;12(9):1116. doi: 10.3390/mi12091116 (PMC8466419; doi:10.3390/mi12091116)
Supplement: Supplementary file 1 [file micromachines-12-01116-s001.zip]

Archive with 1 entries (1 files):
- micromachines-1374323-supplementary.pdf
